# Supplementary material for: Superhydrophilic Antifog Glass and Quartz Induced by Plasma Treatment in Air
Source: Nanomaterials (Basel). 2025 Jul 8;15(14):1058. doi: 10.3390/nano15141058 (PMC12298405; doi:10.3390/nano15141058)
Supplement: Supplementary file 1 [file nanomaterials-15-01058-s001.zip]

Archive with 4 entries (4 files):
- nanomaterials-3740215-supplementary.pdf
- Vidoe. S1. Plasma treatment process covering 5 cmí┴5 cm-nanomaterials-3616760.mp4
- Vidoe. S2.Plasma treatment process covering 30 cmí┴30 cm-nanomaterials-3616760.mp4
- Vidoe. S3.Anti-fog effect of plasma treated glass-nanomaterials-3616760 .mp4
